# Supplementary material for: METTL3 inhibits primed-to-naïve transition of pluripotent stem cells through m6A-YTHDF2-pluripotency/Gstp1 mRNA degradation axis
Source: Cell Regen. 2025 May 27;14:19. doi: 10.1186/s13619-025-00241-1 (PMC12116966; doi:10.1186/s13619-025-00241-1)
Supplement: Supplementary file 2 — Supplementary Material 2. qPCR Primer. [file 13619_2025_241_MOESM2_ESM.xlsx]

## Sheet: qPCR primer
Gene	Direction	Sequence 5'→3'	Usage
Dppa5a	Forward	CCGTGCGTGGTGGATAAG	RT-qPCR
	Reverse	GCGACTGGACCTGGAATAC	RT-qPCR
Gstp1	Forward	ATGCCACCATACACCATTGTC	RT-qPCR
	Reverse	GGGAGCTGCCCATACAGAC	RT-qPCR
Rex1	Forward	TCTTCTCTCAATAGAGTGAGTGTGC	RT-qPCR
	Reverse	GCTTTCTTCTGTGTGCAGGA	RT-qPCR
Tfcp2l1	Forward	CCAGGAAAAGGCTAGAACCCAT	RT-qPCR
	Reverse	AGGTTCTCAGGTCTCCAGATCA	RT-qPCR
Klf2	Forward	GAGCCTATCTTGCCGTCCTTT	RT-qPCR
	Reverse	CACGTTGTTTAGGTCCTCATCC	RT-qPCR
Esrrb	Forward	TTTCTGGAACCCATGGAGAG	RT-qPCR
	Reverse	AGCCAGCACCTCCTTCTACA	RT-qPCR
Klf4	Forward	CAAGGTGGTCCGACCTGGA	RT-qPCR
	Reverse	TGTGACTGGGACGGCTGTG	RT-qPCR
Sox2	Forward	AGGGCTGGGAGAAAGAAGAG	RT-qPCR
	Reverse	CCGCGATTGTTGTGATTAGT	RT-qPCR
Gapdh	Forward	AACTTTGGCATTGTGGAAGGGCTCA	RT-qPCR
	Reverse	TTGGCAGCACCAGTGGATGCAGGGA	RT-qPCR
Fgf5	Forward	gCAgCCCACgggTCAA	RT-qPCR
	Reverse	CggTTgCTCggACTgCTT	RT-qPCR
Otx2	Forward	TATCTAAAGCAACCGCCTTACG	RT-qPCR
	Reverse	AAGTCCATACCCGAAGTGGTC	RT-qPCR
Nanog	Forward	CTCAAGTCCTGAGGCTGACA	RT-qPCR
	Reverse	TGAAACCTGTCCTTGAGTGC	RT-qPCR
Pou5f1	Forward	CATTGAGAACCGTGTGAG	RT-qPCR
	Reverse	TGAGTGATCTGCTGTAGG	RT-qPCR

## Sheet: sgRNA
Gene	Sequence 5'→3'	Usage
mGstp1 sgRNA-1	TGAGGCCATGCGAATGCTGC	CRISPR/Cas9
mGstp1 sgRNA-2	GGAGGCCGCCCAGATGGATA	CRISPR/Cas9
mMettl3 dTAG sgRNA-1	cgctaaataagagtagcaca	CRISPR/Cas9
mMettl3 dTAG sgRNA-2	gctacaggccacaccttaag	CRISPR/Cas9
mYthdf2 sgRNA-1	GCCGCCTATCGTTCCATGAA	CRISPR/Cas9
mYthdf2 sgRNA-2	ACACTATGAGAAACGCCAAG	CRISPR/Cas9
mYthdf1 sgRNA-1	TGGAGCGGAAGGCGCCGTCC	CRISPR/Cas9
mYthdf1 sgRNA-2	AGCAGCCACTTCAACCCCGC	CRISPR/Cas9
mYthdf1 sgRNA-3	CAAAGAGTGGGCCGATAGTT	CRISPR/Cas9
mYthdf3 sgRNA-1	AAGCCGGTTCCCCTATTCCG	CRISPR/Cas9
mYthdf3 sgRNA-2	ACTGATGGACAGGCCGGATT	CRISPR/Cas9
mYthdf3 sgRNA-3	CAGCTTATCGTTCCCTGAAT	CRISPR/Cas9
mMettl3 sgRNA-1	TGATCGACTCTTTCCACCTC	CRISPR/Cas9
mMettl3 sgRNA-2	AGATACTGACGTCCAGGTAG	CRISPR/Cas9
luciferase sgRNA	TCGTATTCATTAAAACCGGG	CRISPR/Cas9

## Sheet: siRNA
Gene		Sequence 5'→3'	Usage
mGstp1 siRNA-1	sense	GGAUGCAAGGCUUGCUCAAtt	Knockdown
	antisense	UUGAGCAAGCCUUGCAUCCtt	Knockdown
mGstp1 siRNA-2	sense	GGAGGAGGUGGUUACCAUAtt	Knockdown
	antisense	UAUGGUAACCACCUCCUCCtt	Knockdown
mGstp1 siRNA-3	sense	GGAGGUGGUUACCAUAGAUtt	Knockdown
	antisense	AUCUAUGGUAACCACCUCCtt	Knockdown

## Sheet: Antibody
List of antibodies used in the paper
Antibody	cat.number	Company	application	dilution
GAPDH-HRP	KC-5G4	Aksomics	WB	1:5000
YTHDF1	17479-1-AP	proteintech	WB	1:1000
YTHDF2	ARP67917_P050	vivasysbio	WB	1:1000
YTHDF3	25537-1-AP	proteintech	WB	1:1000
METTL3	15073-1-AP	proteintech	WB	1:500
Goat anti Rabbit IgG HRP	KC-RB-035		WB	1:5000
NANOG	A300-397A	Bethyl	Immunofluorescence	1:1000
POU5F1	T55781M	AbMART	Immunofluorescence	1:1000
